# Supplementary material for: Building an intelligent brain platform for small and medium-sized enterprises using ChatGLM and Multi-Agent Systems
Source: PLoS One. 2026 Mar 27;21(3):e0340964. doi: 10.1371/journal.pone.0340964 (PMC13028509; doi:10.1371/journal.pone.0340964)
Supplement: S1 Data — (XLSX) [file pone.0340964.s001.xlsx]

## Sheet: Figure1a
				Average Response Time (ms)
			Dataset	BERT-FT	T5-MTL	FLAN-PAL	GPT-CAI	KGR-Net	The optimized system
			Baidu DuReader-Enterprise	770.429	719.706	639.196	424.724	293.611	293.597
			E-commerce Dialogue Dataset	781.946	699.466	624.844	560.669	327.403	212.351
			Enterprise Knowledge Graph Q&A Dataset	567.112	514.854	459.167	374.737	310.043	283.696

## Sheet: Figure1b
			Concurrent Task Capacity
		Dataset	BERT-FT	T5-MTL	FLAN-PAL	GPT-CAI	KGR-Net	The optimized system
		Baidu DuReader-Enterprise	9.382	11.841	16.778	12.714	13.886	5.697
		E-commerce Dialogue Dataset	14.113	7.558	5.976	19.233	19.484	17.126
		Enterprise Knowledge Graph Q&A Dataset	9.569	15.263	11.602	6.831	12.428	5.516

## Sheet: Figure1c
			Resource Utilization Efficiency
		Dataset	BERT-FT	T5-MTL	FLAN-PAL	GPT-CAI	KGR-Net	The optimized system
		Baidu DuReader-Enterprise	4.811	7.638	5.182	6.64	6.827	4.294
		E-commerce Dialogue Dataset	9.787	8.426	9.576	9.264	9.453	3.619
		Enterprise Knowledge Graph Q&A Dataset	4.372	3.317	5.277	5.721	4.899	8.801

## Sheet: Figure1d
			System Stability Index (%)
		Dataset	BERT-FT	T5-MTL	FLAN-PAL	GPT-CAI	KGR-Net	The optimized system
		Baidu DuReader-Enterprise	93.568	92.809	95.427	91.409	98.022	90.746
		E-commerce Dialogue Dataset	99.869	97.722	91.987	97.069	97.29	97.713
		Enterprise Knowledge Graph Q&A Dataset	90.74	91.159	98.631	96.233	93.309	90.636

## Sheet: Figure2a
				Intent Classification Consistency (%)
			Dataset	BERT-FT	T5-MTL	FLAN-PAL	GPT-CAI	KGR-Net	The optimized system
			Baidu DuReader-Enterprise	78.708	90.429	87.852	94.842	83.222	73.349
			E-commerce Dialogue Dataset	89.971	91.302	85.716	91.587	83.826	84.637
			Enterprise Knowledge Graph Q&A Dataset	81.971	70.712	73.021	70.88	87.819	78.802

## Sheet: Figure2b
			Context Retention Index
		Dataset	BERT-FT	T5-MTL	FLAN-PAL	GPT-CAI	KGR-Net	The optimized system
		Baidu DuReader-Enterprise	0.798	0.954	0.697	0.76	0.689	0.63
		E-commerce Dialogue Dataset	0.713	0.663	0.963	0.847	0.94	0.913
		Enterprise Knowledge Graph Q&A Dataset	0.673	0.948	0.81	0.949	0.724	0.643

## Sheet: Figure2c
			Knowledge Invocation Coverage (%)
		Dataset	BERT-FT	T5-MTL	FLAN-PAL	GPT-CAI	KGR-Net	The optimized system
		Baidu DuReader-Enterprise	52.536	63.491	84.991	87.34	40.382	68.091
		E-commerce Dialogue Dataset	62.958	52.216	46.593	58.569	91.86	57.776
		Enterprise Knowledge Graph Q&A Dataset	68.533	78.666	93.448	53.848	67.349	56.548

## Sheet: Figure2d
					User Cognitive Alignment Deviation
				Dataset	BERT-FT	T5-MTL	FLAN-PAL	GPT-CAI	KGR-Net	The optimized system
				Baidu DuReader-Enterprise	0.953	0.804	0.499	0.49	0.172	0.152
				E-commerce Dialogue Dataset	1.48	1.372	1.166	1.041	0.439	0.303
				Enterprise Knowledge Graph Q&A Dataset	1.269	1.12	0.987	0.549	0.433	0.226
