# Supplementary material for: Building an intelligent brain platform for small and medium-sized enterprises using ChatGLM and Multi-Agent Systems
Source: PLoS One. 2026 Mar 27;21(3):e0340964. doi: 10.1371/journal.pone.0340964 (PMC13028509; doi:10.1371/journal.pone.0340964)
Supplement: S2 Code — (ZIP) [file pone.0340964.s002.zip]

Archive with 4 entries (3 files):
- Code and Dataset/
- Code and Dataset/Code Description.docx
- Code and Dataset/Code.txt
- Code and Dataset/Dataset Description.docx
