# Supplementary material for: Building an intelligent brain platform for small and medium-sized enterprises using ChatGLM and Multi-Agent Systems
Source: PLoS One. 2026 Mar 27;21(3):e0340964. doi: 10.1371/journal.pone.0340964 (PMC13028509; doi:10.1371/journal.pone.0340964)
Supplement: S3 Fig — (ZIP) [file pone.0340964.s003.zip]

Archive with 9 entries (8 files):
- Fig/
- Fig/Fig1(a).tif
- Fig/Fig1(b).tif
- Fig/Fig1(c).tif
- Fig/Fig1(d).tif
- Fig/Fig2(a).tif
- Fig/Fig2(b).tif
- Fig/Fig2(c).tif
- Fig/Fig2(d).tif
